# Supplementary material for: Antidiabetic Drug Prescription Pattern in Hospitalized Older Patients with Diabetes
Source: Int J Environ Res Public Health. 2023 Jan 31;20(3):2607. doi: 10.3390/ijerph20032607 (PMC9915986; doi:10.3390/ijerph20032607)
Supplement: Supplementary file 1 [file ijerph-20-02607-s001.zip]

Archive with 1 entries (1 files):
- ijerph-2114144-supplementary.pdf
